# Supplementary material for: Safrana l Prevents Prostate Cancer Recurrence by Blocking the Re-activation of Quiescent Cancer Cells via Downregulation of S-Phase Kinase-Associated Protein 2
Source: Front Cell Dev Biol. 2020 Dec 16;8:598620. doi: 10.3389/fcell.2020.598620 (PMC7772204; doi:10.3389/fcell.2020.598620)
Supplement: Supplementary file 2 [file Data_Sheet_2.XLSX]

## Sheet: Figure 2A
	n=3	sub G1	G0/1	S	G2/M		sub G1								G0/1
Cont （1）	1 st	0.62	61.5	11.8	26.1
	2 nd	1.83	61.2	12.9	24.1
	3 rd	0.33	59.1	11.9	28.7
Qsct （2）	1 st	0.37	89.6	1.85	8.02
	2 nd	0.12	85.1	2.22	12.5
	3 rd	0.081	83.1	3.85	12.9
DMSO（3）	1 st	0.27	38.1	11.1	50.5
	2 nd	0.071	42.9	12.4	44.7
	3 rd	0.069	45.8	11.3	42.8
GI50 （4）	1 st	0.55	62.5	9.62	27.4
	2 nd	0.075	58.2	9.71	32
	3 rd	0.099	56.2	9.87	33.8
GI90 （5）	1 st	1.49	86.7	3.2	8.56
	2 nd	0.2	83.2	4.74	11.8
	3 rd	0.16	83.5	6.33	10.1
							S								G2/M
